# Supplementary material for: Health Impact Assessment of a Predicted Air Quality Change by Moving Traffic from an Urban Ring Road into a Tunnel. The Case of Antwerp, Belgium
Source: PLoS One. 2016 May 11;11(5):e0154052. doi: 10.1371/journal.pone.0154052 (PMC4863966; doi:10.1371/journal.pone.0154052)
Supplement: S4 File — (XLSX) [file pone.0154052.s004.xlsx]

## Sheet: Mortality Reduction
Mortality reduction based on Harvard 6 city Study Follow Up (Laden 2006)
RR of 0,73 (CI 0,57 - 0,95) per 10 mcg/m3 PM2,5 (Laden et al.)
RR Converted to 1mcg/m3 =
0,97 (0,94 - 0,99)
So difference in mortality
0,03 (CI 0,06 - 0,01)
			PM2,5 delta RLF	Population exposed in Buffer 0-50m	50-100m	100-150m	150-200m	200-250m	250-300m	300-350m	350-400m	400-450m	450-500m	500-1000	1000-1500m			Pop exposed in first 500 m	Pop exposed in first 1500 m
			-2	0	0	0	0	0	0	0	0	0	0	0	0			0	0
			-1.75	0	0	0	0	0	0	0	0	0	0	0	0			0	0
			-1.5	25	0	0	0	0	0	0	0	0	0	0	0			25	25
			-1.25	116	128	0	0	0	0	0	0	0	0	0	0			244	244
			-1	673	735	107	3	0	0	0	0	0	0	0	0			1518	1518
			-0.75	71	1441	916	656	307	25	0	0	0	0	0	0			3416	3416
			-0.5	178	861	1451	2753	3301	2468	1080	881	552	56	0	0			13581	13581
			-0.25	578	857	2469	3288	4281	5630	7254	7080	7502	7986	46964	3724			46925	97613
			0	1625	1336	1428	2565	3310	3238	3243	3345	4810	4703	85271	103406			29603	218280
			0.25	220	157	465	483	683	815	1125	957	1076	1060	3967	9			7041	11017
			0.5	270	204	318	253	115	715	702	372	243	27	0	0			3219	3219
			0.75	212	184	102	42	274	320	111	8	0	0	0	0			1253	1253
			1	58	45	15	71	152	81	0	0	0	0	0	0			422	422
			1.25	223	108	33	123	49	2	0	0	0	0	0	0			538	538
			1.5	14	118	23	82	53	0	0	0	0	0	0	0			290	290
			1.75	9	11	25	38	13	0	0	0	0	0	0	0			96	96
			2	10	0	28	16	0	0	0	0	0	0	0	0			54	54
				Population in this buffer													Total pop	108225	351566
				4283	6245	7521	10502	12538	13294	13515	12643	14183	13832	136202	107239		351997
				0-50m	50-100m	100-150m	150-200m	200-250m	250-300m	300-350m	350-400m	400-450m	450-500m	500-1000	1000-1500m	TOTAL
Total number of deaths
12156			N° of deaths Ref 3-0-0-0	105.634	154.025	185.495	259.018	309.233	327.879	333.329	311.823	349.805	341.148	3359.24	2644.91	8681.53
Total population			N° of deaths R-L-F	105.339	152.571	184.316	257.561	307.604	326.565	332.117	310.506	348.502	339.856	3351.29	2644.22	8660.44
492871
				TOTAL NUMBER OF DEATHS AVOIDED first 500m				TOTAL NUMBER OF DEATHS AVOIDED first 1500m
				-12.4521				-21.0928	(CI -7 tot -42)
				Details deaths
				0	0	0	0	0	0	0	0	0	0	0	0
				0	0	0	0	0	0	0	0	0	0	0	0
				-0.0277466	0	0	0	0	0	0	0	0	0	0	0
				-0.107287	-0.118386	0	0	0	0	0	0	0	0	0	0
				-0.497959	-0.543834	-0.0791703	-0.00221973	0	0	0	0	0	0	0	0
				-0.0394002	-0.799657	-0.508318	-0.364036	-0.170364	-0.0138733	0	0	0	0	0	0
				-0.065852	-0.318531	-0.536804	-1.01849	-1.22122	-0.913048	-0.399551	-0.32593	-0.204215	-0.0207175	0	0
				-0.106917	-0.158526	-0.456709	-0.608206	-0.791888	-1.04142	-1.34183	-1.30964	-1.3877	-1.47723	-8.68728	-0.688856
				0	0	0	0	0	0	0	0	0	0	0	0
				0.040695	0.0290415	0.0860145	0.0893441	0.12634	0.150757	0.2081	0.177023	0.199036	0.196076	0.733805	0.0016648
				0.0998878	0.0754708	0.117646	0.0935986	0.0425448	0.264518	0.259708	0.137623	0.089899	0.00998878	0	0
				0.117646	0.102108	0.0566031	0.0233072	0.152051	0.177578	0.0615975	0.00443946	0	0	0	0
				0.0429148	0.0332959	0.0110986	0.0525336	0.112466	0.0599327	0	0	0	0	0	0
				0.20625	0.0998878	0.0305213	0.113761	0.0453195	0.00184977	0	0	0	0	0	0
				0.0155381	0.130964	0.0255269	0.0910089	0.0588228	0	0	0	0	0	0	0
				0.0116536	0.0142433	0.032371	0.049204	0.0168329	0	0	0	0	0	0	0
				0.0147982	0	0.0414349	0.0236771	0	0	0	0	0	0	0	0
				Difference in deaths
				-0.295779	-1.45392	-1.17979	-1.45651	-1.6291	-1.31371	-1.21197	-1.31648	-1.30298	-1.29188	-7.95347	-0.687191
Deaths avoided per 351997 inhabitants in first 1500 meter				21.1		corresponds with		6 deaths avoided per 100.000 inhabitants in first 1500 meter around ring road							CI / 100.000	2	12
Deaths avoided per 108556 inhabitants in first 500 meter				12.5		corresponds with		11,5 deaths avoided per 100.000 inhabitants in first 500 meter around ring road								3.9	22.9
Calculation CI 0,06
				0	0	0	0	0	0	0	0	0	0	0	0
				0	0	0	0	0	0	0	0	0	0	0	0
				-0.0554932	0	0	0	0	0	0	0	0	0	0	0
				-0.214574	-0.236771	0	0	0	0	0	0	0	0	0	0
				-0.995918	-1.08767	-0.158341	-0.00443946	0	0	0	0	0	0	0	0
				-0.0788004	-1.59931	-1.01664	-0.728071	-0.340728	-0.0277466	0	0	0	0	0	0
				-0.131704	-0.637062	-1.07361	-2.03697	-2.44244	-1.8261	-0.799102	-0.65186	-0.40843	-0.0414349	0	0
				-0.213834	-0.317051	-0.913418	-1.21641	-1.58378	-2.08285	-2.68365	-2.61928	-2.7754	-2.95446	-17.3746	-1.37771
				0	0	0	0	0	0	0	0	0	0	0	0
				0.0813901	0.0580829	0.172029	0.178688	0.252679	0.301513	0.416199	0.354047	0.398071	0.392152	1.46761	0.00332959
				0.199776	0.150942	0.235291	0.187197	0.0850896	0.529035	0.519417	0.275246	0.179798	0.0199776	0	0
				0.235291	0.204215	0.113206	0.0466143	0.304103	0.355157	0.123195	0.00887892	0	0	0	0
				0.0858295	0.0665919	0.0221973	0.105067	0.224933	0.119865	0	0	0	0	0	0
				0.4125	0.199776	0.0610425	0.227522	0.0906389	0.00369955	0	0	0	0	0	0
				0.0310762	0.261928	0.0510538	0.182018	0.117646	0	0	0	0	0	0	0
				0.0233072	0.0284865	0.0647421	0.098408	0.0336659	0	0	0	0	0	0	0
				0.0295964	0	0.0828699	0.0473542	0	0	0	0	0	0	0	0
				Difference in deaths CI 0,06
				-0.591558	-2.90784	-2.35957	-2.91302	-3.25819	-2.62742	-2.42394	-2.63297	-2.60596	-2.58376	-15.9069	-1.37438
				Totaal death CI 0,06
				-42.1856
			First 500m	-24.9042
Calculation CI 0,01
				0	0	0	0	0	0	0	0	0	0	0	0
				0	0	0	0	0	0	0	0	0	0	0	0
				-0.00924887	0	0	0	0	0	0	0	0	0	0	0
				-0.0357623	-0.0394618	0	0	0	0	0	0	0	0	0	0
				-0.165986	-0.181278	-0.0263901	-0.00073991	0	0	0	0	0	0	0	0
				-0.0131334	-0.266552	-0.169439	-0.121345	-0.0567881	-0.00462444	0	0	0	0	0	0
				-0.0219507	-0.106177	-0.178935	-0.339495	-0.407074	-0.304349	-0.133184	-0.108643	-0.0680717	-0.00690582	0	0
				-0.035639	-0.0528419	-0.152236	-0.202735	-0.263963	-0.347141	-0.447275	-0.436547	-0.462567	-0.49241	-2.89576	-0.229619
				0	0	0	0	0	0	0	0	0	0	0	0
				0.013565	0.00968048	0.0286715	0.0297814	0.0421132	0.0502522	0.0693665	0.0590078	0.0663452	0.0653587	0.244602	0.000554932
				0.0332959	0.0251569	0.0392152	0.0311995	0.0141816	0.0881726	0.0865694	0.0458744	0.0299663	0.00332959	0	0
				0.0392152	0.0340358	0.0188677	0.00776905	0.0506838	0.0591928	0.0205325	0.00147982	0	0	0	0
				0.0143049	0.0110986	0.00369955	0.0175112	0.0374888	0.0199776	0	0	0	0	0	0
				0.0687499	0.0332959	0.0101738	0.0379204	0.0151065	0.000616591	0	0	0	0	0	0
				0.00517937	0.0436547	0.00850896	0.0303363	0.0196076	0	0	0	0	0	0	0
				0.00388453	0.00474775	0.0107903	0.0164013	0.00561098	0	0	0	0	0	0	0
				0.00493273	0	0.0138116	0.00789237	0	0	0	0	0	0	0	0
				Difference in deaths CI 0,01
				-0.098593	-0.484641	-0.393262	-0.485504	-0.543032	-0.437903	-0.403991	-0.438828	-0.434327	-0.430627	-2.65116	-0.229064
				Totaal death CI 0,01
				-7.03093
			First 500m	-4.15071

## Sheet: Life expectancy
Life expectancy based on Pope FU (Pope, Ezzati 2009)
Life expectancy + 0,61y (+- 0,2y) per 10 mcg/m3 PM2,5
Converted to 1mcg/m3 =
0,06 (+-0,02)
			PM2,5 delta RLF	Population exposed in Buffer 0-50m	50-100m	100-150m	150-200m	200-250m	250-300m	300-350m	350-400m	400-450m	450-500m	500-1000	1000-1500m
			-2	0	0	0	0	0	0	0	0	0	0	0	0
			-1.75	0	0	0	0	0	0	0	0	0	0	0	0
			-1.5	25	0	0	0	0	0	0	0	0	0	0	0
			-1.25	116	128	0	0	0	0	0	0	0	0	0	0
			-1	673	735	107	3	0	0	0	0	0	0	0	0
			-0.75	71	1441	916	656	307	25	0	0	0	0	0	0
			-0.5	178	861	1451	2753	3301	2468	1080	881	552	56	0	0
			-0.25	578	857	2469	3288	4281	5630	7254	7080	7502	7986	46964	3724
			0	1625	1336	1428	2565	3310	3238	3243	3345	4810	4703	85271	103406
			0.25	220	157	465	483	683	815	1125	957	1076	1060	3967	9
			0.5	270	204	318	253	115	715	702	372	243	27	0	0
			0.75	212	184	102	42	274	320	111	8	0	0	0	0
			1	58	45	15	71	152	81	0	0	0	0	0	0
			1.25	223	108	33	123	49	2	0	0	0	0	0	0
			1.5	14	118	23	82	53	0	0	0	0	0	0	0
			1.75	9	11	25	38	13	0	0	0	0	0	0	0
			2	10	0	28	16	0	0	0	0	0	0	0	0
Number of life years lost				-23.985
		Difference life expectancy		In months	CI 0,02	In months	Number of people exposed to this			Number 'people months' gained				PM2,5 delta RLF - Ref 3-0-0	Population exposed		Number of 'life years' gained
		-0.12		-1.44	-0.04	-0.48	0			0		0		-2	0		0		0
		-0.105		-1.26	-0.035	-0.42	0			0		0		-1.75	0		0		0
		-0.09		-1.08	-0.03	-0.36	25			-27		-9		-1.5	25		-2.25		-0.75
		-0.075		-0.9	-0.025	-0.3	244			-219.6		-73.2		-1.25	244		-18.3		-6.1
		-0.06		-0.72	-0.02	-0.24	1518			-1092.96		-364.32		-1	1518		-91.08		-30.36
		-0.045		-0.54	-0.015	-0.18	3416			-1844.64		-614.88		-0.75	3416		-153.72		-51.24
		-0.03		-0.36	-0.01	-0.12	13581			-4889.16		-1629.72		-0.5	13581		-407.43		-135.81
		-0.015		-0.18	-0.005	-0.06	97613			-17570.3		-5856.78		-0.25	97613		-1464.19		-488.065
		0		0	0	0	218280			0		0		0	218280		0		0
		0.015		0.18	0.005	0.06	11017			1983.06		661.02		0.25	11017		165.255		55.085
		0.03		0.36	0.01	0.12	3219			1158.84		386.28		0.5	3219		96.57		32.19
		0.045		0.54	0.015	0.18	1253			676.62		225.54		0.75	1253		56.385		18.795
		0.06		0.72	0.02	0.24	422			303.84		101.28		1	422		25.32		8.44
		0.075		0.9	0.025	0.3	538			484.2		161.4		1.25	538		40.35		13.45
		0.09		1.08	0.03	0.36	290			313.2		104.4		1.5	290		26.1		8.7
		0.105		1.26	0.035	0.42	96			120.96		40.32		1.75	96		10.08		3.36
		0.12		1.44	0.04	0.48	54			77.76		25.92		2	54		6.48		2.16
										TOTAL:		Plus or minus					TOTAL:		Plus or minus
										-20525.2		-6841.74					-1710.44		-570.145
												In first 100m			In first 200M					First 500m			CI 0,02
												0	0		0		0			0	0		0
												0	0		0		0			0	0		0
												25	-2.25		25		-2.25			25	-2.25		-0.75
												244	-18.3		244		-18.3			244	-18.3		-6.1
												1408	-84.48		1518		-91.08			1518	-91.08		-30.36
												1512	-68.04		3084		-138.78			3416	-153.72		-51.24
												1039	-31.17		5243		-157.29			13581	-407.43		-135.81
												1435	-21.525		7192		-107.88			46925	-703.875		-234.625
												2961	0		6954		0			29603	0		0
												377	5.655		1325		19.875			7041	105.615		35.205
												474	14.22		1045		31.35			3219	96.57		32.19
												396	17.82		540		24.3			1253	56.385		18.795
												103	6.18		189		11.34			422	25.32		8.44
												331	24.825		487		36.525			538	40.35		13.45
												132	11.88		237		21.33			290	26.1		8.7
												20	2.1		83		8.715			96	10.08		3.36
												10	1.2		54		6.48			54	6.48		2.16
												Tot inhab	TOTAL lifeyears gained		Total inhab:		TOTAL lifeyears gained:			Tot. Inhab	Total life years gained
												10467	-141.885		28220		-355.665			108225	-1009.76		-336.585

## Sheet: Ringland North
			PM2,5 delta RLF	Population
			-2	0
			-1.75	0
			-1.5	34
			-1.25	192
			-1	815
			-0.75	907
			-0.5	2925
			-0.25	34178
			0	69518
			0.25	356
			0.5	118
			0.75	0
			1	0
			1.25	0		Number of deaths without Ringland
			1.5	0		2689.4
			1.75	0		Number of deaths with Ringland
			2	0		2680.78
				Total population		TOTAL NUMBER OF DEATHS AVOIDED in Ringland North					Relative
				109043		-8.61643					-0.00320385	3/1000
Total number of deaths
12156
Total population
492871
				Details deaths		CI 0,01		CI 0,06
				0		0		0
				0		0		0
				-0.0377354		-0.0125785		-0.0754708
				-0.177578		-0.0591928		-0.355157
				-0.603026		-0.201009		-1.20605
				-0.503324		-0.167775		-1.00665
				-1.08212		-0.360706		-2.16424
				-6.32216		-2.10739		-12.6443
				0		0		0
				0.065852		0.0219507		0.131704
				0.0436547		0.0145516		0.0873093
				0		0		0
				0		0		0
				0		0		0
				0		0		0
				0		0		0
				0		0		0
						CI TOT		CI TOT
						-2.87214		-17.2329

## Sheet: Ringland South
			PM2,5 delta RLF	Population
			-2	0
			-1.75	0
			-1.5	0
			-1.25	80
			-1	712
			-0.75	2493
			-0.5	10622
			-0.25	63873
			0	90754
			0.25	628
			0.5	200
			0.75	98
			1	0
			1.25	45		Number of deaths without Ringland
			1.5	0		4180.61
			1.75	0		Number of deaths with Ringland
			2	0		4163.17
				Total population		TOTAL NUMBER OF DEATHS AVOIDED in Ringland South					Relative
				169505		-17.4428					-0.00417231		4/1000
Total number of deaths
12156
Total population
492871
				Details deaths		CI 0,01		CI 0,06
				0		0		0
				0		0		0
				0		0		0
				-0.073991		-0.0246637		-0.147982
				-0.526816		-0.175605		-1.05363
				-1.38345		-0.461149		-2.76689
				-3.92966		-1.30989		-7.85932
				-11.8151		-3.93835		-23.6301
				0		0		0
				0.116166		0.0387219		0.232332
				0.073991		0.0246637		0.147982
				0.0543834		0.0181278		0.108767
				0		0		0
				0.0416199		0.0138733		0.0832398
				0		0		0
				0		0		0
				0		0		0
						CI TOT		CI TOT
						-5.81427		-34.8856

## Sheet: Tunnel mouths
			PM2,5 delta RLF	Population
			-2	0
			-1.75	0
			-1.5	0
			-1.25	0
			-1	0
			-0.75	0
			-0.5	39
			-0.25	203
			0	34384
			0.25	10224
			0.5	2633
			0.75	1155
			1	642
			1.25	277		Number of deaths without Ringland
			1.5	292		1232.99
			1.75	98		Number of deaths with Ringland
			2	45		1237.69
				Total population		TOTAL NUMBER OF DEATHS EXTRA at Tunnel Exits					Relative
				49992		4.70305					0.00381436
Total number of deaths
12156
Total population
492871
				Details deaths		CI 0,01		CI 0,06
				0		0		0
				0		0		0
				0		0		0
				0		0		0
				0		0		0
				0		0		0
				-0.0144282		-0.00480941		-0.0288565
				-0.0375504		-0.0125168		-0.0751008
				0		0		0
				1.89121		0.630403		3.78242
				0.974091		0.324697		1.94818
				0.640947		0.213649		1.28189
				0.475022		0.158341		0.950044
				0.256194		0.0853979		0.512387
				0.32408		0.108027		0.648161
				0.126895		0.0422982		0.253789
				0.0665919		0.0221973		0.133184
						CI TOT		CI TOT
						1.56768		9.4061
