# Supplementary material for: Health Impact Assessment of a Predicted Air Quality Change by Moving Traffic from an Urban Ring Road into a Tunnel. The Case of Antwerp, Belgium
Source: PLoS One. 2016 May 11;11(5):e0154052. doi: 10.1371/journal.pone.0154052 (PMC4863966; doi:10.1371/journal.pone.0154052)
Supplement: S5 File — (XLSX) [file pone.0154052.s005.xlsx]

## Sheet: Sheet1
Lung function kids at schools
PM2,5
FVC difference +126,9 ml (CI 65,7 - 210,7) per 12,6 mcg/m3 PM2,5(Gauderman et al.)
FVC difference Converted to 1mcg/m3 PM2,5 =
10 ml (5,2. - 16,7)
NO2
FVC difference +168,9 ml (CI 127 - 210,7) per 14,1 ppb NO2 (Gauderman et al.)
equals PER 26,5 mcg/m3 NO2 (1 ppb NO2 = 1,88 mcg/m3)
FVC difference Converted to 1mcg/m3 NO2 =
6,4 ml (4,8 - 7,9)
				NO2 delta		NO2 delta	N° of schools		Mean FVC development gain (ml)	CI
				-10.11		-10	1		-64	-48	-79
				-7.39		-7.4	1		-47.36	-35.52	-58.46
				-5.38		-5.135	8		-32.864	-24.648	-40.5665
				-5.25		-4.51	7		-28.864	-21.648	-35.629
				-5.12		-3.50667	3		-22.4427	-16.832	-27.7027
				-5.12		-2.44091	21		-15.6218	-11.7164	-19.2832
				-5.12		-1.35424	98		-8.66715	-6.50036	-10.6985
				-5.03		-0.493104	217		-3.15586	-2.3669	-3.89552
				-5.03		0	2		0	0	0
				-5.03		0.169688	72		1.08601	0.814504	1.34054
				-4.94					Average
				-4.87			430	…	-22.1889	-16.6417	-27.3895
				-4.58
				-4.43
				-4.43
				-4.22			Schools with >10ml FVC development gain		Average gain	CI
				-4.1			41		-35.1921	-26.3941	-43.4402
				-3.72
				-3.66			Schools with 3 - 9ml FVC development gain		Average gain
				-3.14			315		-5.91151	-4.43363	-7.29702
				-2.81
				-2.76
				-2.68
				-2.68
				-2.62
				-2.59
				-2.47
				-2.47
				-2.45
				-2.43
				-2.43
				-2.43
				-2.43
				-2.37
				-2.37
				-2.37
				-2.32
				-2.3
				-2.27
				-2.21
				-2.12
				-2.12
				-1.99
				-1.97
				-1.97
				-1.93
				-1.93
				-1.9
				-1.89
				-1.87
				-1.84
				-1.76
				-1.75
				-1.75
				-1.74
				-1.72
				-1.72
				-1.71
				-1.7
				-1.68
				-1.68
				-1.67
				-1.63
				-1.62
				-1.59
				-1.58
				-1.58
				-1.54
				-1.54
				-1.44
				-1.44
				-1.44
				-1.42
				-1.38
				-1.38
				-1.38
				-1.37
				-1.37
				-1.35
				-1.35
				-1.35
				-1.35
				-1.32
				-1.32
				-1.32
				-1.31
				-1.31
				-1.3
				-1.3
				-1.29
				-1.28
				-1.27
				-1.27
				-1.27
				-1.24
				-1.23
				-1.23
				-1.23
				-1.23
				-1.23
				-1.23
				-1.23
				-1.23
				-1.23
				-1.22
				-1.22
				-1.22
				-1.21
				-1.19
				-1.15
				-1.15
				-1.14
				-1.14
				-1.13
				-1.13
				-1.13
				-1.13
				-1.13
				-1.13
				-1.13
				-1.12
				-1.12
				-1.11
				-1.1
				-1.1
				-1.1
				-1.1
				-1.09
				-1.08
				-1.08
				-1.07
				-1.06
				-1.05
				-1.05
				-1.03
				-1.03
				-1.03
				-1.03
				-1.03
				-1
				-1
				-0.99
				-0.98
				-0.98
				-0.96
				-0.96
				-0.95
				-0.95
				-0.95
				-0.95
				-0.94
				-0.94
				-0.93
				-0.92
				-0.91
				-0.91
				-0.91
				-0.91
				-0.91
				-0.9
				-0.9
				-0.9
				-0.886286
				-0.881792
				-0.877299
				-0.872805
				-0.868312
				-0.863818
				-0.859325
				-0.854831
				-0.850338
				-0.845844
				-0.841351
				-0.836857
				-0.832364
				-0.82787
				-0.823377
				-0.818883
				-0.81439
				-0.809896
				-0.805403
				-0.800909
				-0.796416
				-0.791922
				-0.787429
				-0.782935
				-0.778442
				-0.773948
				-0.769455
				-0.764961
				-0.760468
				-0.755974
				-0.751481
				-0.746987
				-0.742494
				-0.738
				-0.733506
				-0.729013
				-0.724519
				-0.720026
				-0.715532
				-0.711039
				-0.706545
				-0.702052
				-0.697558
				-0.693065
				-0.688571
				-0.684078
				-0.679584
				-0.675091
				-0.670597
				-0.666104
				-0.66161
				-0.657117
				-0.652623
				-0.64813
				-0.643636
				-0.639143
				-0.634649
				-0.630156
				-0.625662
				-0.621169
				-0.616675
				-0.612182
				-0.607688
				-0.603195
				-0.598701
				-0.594208
				-0.589714
				-0.585221
				-0.580727
				-0.576234
				-0.57174
				-0.567247
				-0.562753
				-0.55826
				-0.553766
				-0.549273
				-0.544779
				-0.540286
				-0.535792
				-0.531299
				-0.526805
				-0.522312
				-0.517818
				-0.513325
				-0.508831
				-0.504338
				-0.499844
				-0.495351
				-0.490857
				-0.486364
				-0.48187
				-0.477377
				-0.472883
				-0.46839
				-0.463896
				-0.459403
				-0.454909
				-0.450416
				-0.445922
				-0.441429
				-0.436935
				-0.432442
				-0.427948
				-0.423455
				-0.418961
				-0.414468
				-0.409974
				-0.405481
				-0.400987
				-0.396494
				-0.392
				-0.387506
				-0.383013
				-0.378519
				-0.374026
				-0.369532
				-0.365039
				-0.360545
				-0.356052
				-0.351558
				-0.347065
				-0.342571
				-0.338078
				-0.333584
				-0.329091
				-0.324597
				-0.320104
				-0.31561
				-0.311117
				-0.306623
				-0.30213
				-0.297636
				-0.293143
				-0.288649
				-0.284156
				-0.279662
				-0.275169
				-0.270675
				-0.266182
				-0.261688
				-0.257195
				-0.252701
				-0.248208
				-0.243714
				-0.239221
				-0.234727
				-0.230234
				-0.22574
				-0.221247
				-0.216753
				-0.21226
				-0.207766
				-0.203273
				-0.198779
				-0.194286
				-0.189792
				-0.185299
				-0.180805
				-0.176312
				-0.171818
				-0.167325
				-0.162831
				-0.158338
				-0.153844
				-0.149351
				-0.144857
				-0.140364
				-0.13587
				-0.131377
				-0.126883
				-0.12239
				-0.117896
				-0.113403
				-0.108909
				-0.104416
				-0.0999221
				-0.0954286
				-0.0909351
				-0.0864416
				-0.0819481
				-0.0774545
				-0.072961
				-0.0684675
				-0.063974
				-0.0594805
				-0.054987
				-0.0504935
				-0.046
				-0.0415065
				-0.037013
				-0.0325195
				-0.028026
				-0.0235325
				-0.019039
				-0.0145455
				-0.0100519
				-0.00555844
				-0.00106494
				0.00342857
				0.00792208
				0.0124156
				0.0169091
				0.0214026
				0.0258961
				0.0303896
				0.0348831
				0.0393766
				0.0438701
				0.0483636
				0.0528571
				0.0573506
				0.0618442
				0.0663377
				0.0708312
				0.0753247
				0.0798182
				0.0843117
				0.0888052
				0.0932987
				0.0977922
				0.102286
				0.106779
				0.111273
				0.115766
				0.12026
				0.124753
				0.129247
				0.13374
				0.138234
				0.142727
				0.147221
				0.151714
				0.156208
				0.160701
				0.165195
				0.169688
				0.174182
				0.178675
				0.183169
				0.187662
				0.192156
				0.196649
				0.201143
				0.205636
				0.21013
				0.214623
				0.219117
				0.22361
				0.228104
				0.232597
				0.237091
				0.241584
				0.246078
				0.250571
				0.255065
				0.259558
				0.264052
				0.268545
				0.273039
				0.277532
				0.282026
				0.286519
				0.291013
				0.295506
				0.3
				0.304494
				0.308987
				0.313481
				0.317974
				0.322468
				0.326961
				0.331455
