# Supplementary material for: Health Impact Assessment of a Predicted Air Quality Change by Moving Traffic from an Urban Ring Road into a Tunnel. The Case of Antwerp, Belgium
Source: PLoS One. 2016 May 11;11(5):e0154052. doi: 10.1371/journal.pone.0154052 (PMC4863966; doi:10.1371/journal.pone.0154052)
Supplement: S6 File — (XLSX) [file pone.0154052.s006.xlsx]

## Sheet: Acute Coronary Events ESCAPE
Acute Coronary Events (ESCAPE)
			HR van 1,13 (CI 0,98 - 1,3) per 5 mcg/m3 PM2,5 (ESCAPE)
			HR Converted to 1mcg/m3 =
			1,025 (0,996 - 1,054)
			So difference in mortality
			0,025 (CI -0,004 to 0,054)
			PM2,5 delta RLF				Difference in MI								HR 1,025	??? MAG NIET ZO: Dirk: je moet relatief risico reductie gebruiken, niet RR
			-2		0		0								0
			-1.75		0		0								0
			-1.5		25		-0.00218291								-0.0894994
			-1.25		244		-0.0177543								-0.727928
			-1		1518		-0.0883643								-3.62293
			-0.75		3416		-0.149137								-6.1146
			-0.5		13581		-0.395282								-16.2065
			-0.25		97613		-1.42054								-58.242
			0		218280		0								0
			0.25		11017		0.160328								6.57343
			0.5		3219		0.0936906								3.84131
			0.75		1253		0.0547038								2.24285
			1		422		0.024565								1.00717
			1.25		538		0.0391469								1.60502
			1.5		290		0.0253218								1.03819
			1.75		96		0.00977944								0.400957
			2		54		0.00628679								0.257758
			Total population exposed		351566										-68.0368
			Incidence of Myocardial infarction in city without Ringland					Number of MI avoided
			1198.92					-1.65943
			Incidence in first 1500 exposed meter buffer without Ringland
			818.626					Relative
			Incidence in first 1500 exposed meter buffer WITH Ringland					-0.0020271
			816.966
Man/Total population (incl. F) rate Antwerp 2010
0.494548
Population Antwerp 2010		Men	Women		Population first 1500 meter		MEN	WOMEN
514887		254636	260251				173866	177700
NHG
De schatting van de incidentie van het AMI op basis van ziekenhuisregistraties, doodsoorzakenstatistieken, en de cijfers van het ERGO-onderzoek ligt hoger dan op basis van de huisartsenregistraties [Nederlandse Hartstichting 2010].
In 2009 was de incidentie 2,93 (95%-BI 2,89 tot 2,97) per 1000 voor mannen en 1,74 (95%-BI 1,71 tot 1,77) per 1000 voor vrouwen.
		0.00293				0.00174

## Sheet: Lung cancer ESCAPE
Lung cancer mortality reduction (ESCAPE 2013)
			HR van 1,18 (CI 0,96 - 1,46) per 5 mcg/m3 PM2,5(ESCAPE)
			HR Converted to 1mcg/m3 =
			1,03 (0,99 - 1,08)
			So difference in mortality
			0,03 (CI -0,01 to 0,08)
							Difference in lung cancer deaths
			PM2,5 delta RLF
			-2		0		0
			-1.75		0		0
			-1.5		25		-0.000157438
			-1.25		244		-0.0012805
			-1		1518		-0.00637311
			-0.75		3416		-0.0107562
			-0.5		13581		-0.028509
			-0.25		97613		-0.102454
			0		218280		0
			0.25		11017		0.0115633
			0.5		3219		0.00675726
			0.75		1253		0.00394541
			1		422		0.00177171
			1.25		538		0.0028234
			1.5		290		0.00182629
			1.75		96		0.000705324
			2		54		0.000453423
			Total population exposed		351566
			Number of lung cancer deaths in city without Ringland						Number of lung cancer deaths avoided
			223.126						-0.119684
			Number of lung cancer deaths in first 1500 exposed meter buffer without Ringland
			34.296						Relative
			Number of lung cancer deaths in first 1500 exposed meter buffer WITH Ringland						0.00203252
			34.1764
Man/Total population (incl. F) rate Antwerp 2010
0.494548
Population Antwerp 2010		Men	Women		Population first 1500 meter		MEN	WOMEN
514887		254636	260251				173866	177700
ASR (standardized death rate) lung cancer Flanders
Male	67,9 / 100.000 men		0.000679
Female	19,3 / 100.000 women		0.000193
(Agentschap Zorg en Gezondheid)
In alles wordt er vanuit gegaan dat er alleen effect is binnen eerste 1500 meter. Dus aantal longkankerdoden is voor de stad, maar enkel binnen 'exposed population' binnen eerste 1500 meter is er effect van Ringland.

## Sheet: Acute Coronary  MI meta-analyse
Acute Coronary Events / Myocardial infarction (meta-analysis ACE & MI Tim Nawrot, incl. ESCAPE)
			HR 1,04 (CI 1,00 - 1,09) per 5 mcg/m3 PM2,5 (Nawrot meta-analysis)
			HR Converted to 1mcg/m3 =
			1,0078 (1,00 - 1,017)
			So difference in MI incidence
			0,0078 (CI 0 to 0,017)
			PM2,5 delta RLF				Difference in MI								First 500m			CI voor 500m
			-2		0		0			0					0	0		0	0
			-1.75		0		0			0					0	0		0	0
			-1.5		25		-0.000681068			-0.00148438					25	-0.000681068		0	-0.00148438
			-1.25		244		-0.00553936			-0.012073					244	-0.00553936		0	-0.012073
			-1		1518		-0.0275696			-0.0600877					1518	-0.0275696		0	-0.0600877
			-0.75		3416		-0.0465306			-0.101413					3416	-0.0465306		0	-0.101413
			-0.5		13581		-0.123328			-0.268792					13581	-0.123328		0	-0.268792
			-0.25		97613		-0.443208			-0.965965					46925	-0.213061		0	-0.464364
			0		218280		0			0					29603	0		0	0
			0.25		11017		0.0500222			0.109023					7041	0.0319694		0	0.0696768
			0.5		3219		0.0292315			0.0637096					3219	0.0292315		0	0.0637096
			0.75		1253		0.0170676			0.0371986					1253	0.0170676		0	0.0371986
			1		422		0.00766429			0.0167042					422	0.00766429		0	0.0167042
			1.25		538		0.0122138			0.0266199					538	0.0122138		0	0.0266199
			1.5		290		0.00790039			0.0172188					290	0.00790039		0	0.0172188
			1.75		96		0.00305119			0.00665002					96	0.00305119		0	0.00665002
			2		54		0.00196148			0.00427501					54	0.00196148		0	0.00427501
			Total population exposed		351566										108225	-0.30565		0	-0.66616
			Incidence of Myocardial infarction in city without Ringland					Number of MI avoided		CI
			0					-0.517744		-1.12842
			Incidence in first 1500 exposed meter buffer without Ringland
			0					Relative
			Incidence in first 1500 exposed meter buffer WITH Ringland					#DIV/0!
			-0.517744
Man/Total population (incl. F) rate Antwerp
0.494548
					Population first 1500 meter		MEN	WOMEN
							173866	177700

## Sheet: Lung Cancer meta-analyse
Lung cancer (mortality) reduction (Hamra et al. EHP meta-analysis 2014)
			HR van 1,09 (CI 1,04 - 1,14) per 5 mcg/m3 PM2,5 (Hamra et al. EHP meta-analysis 2014)
			HR Converted to 1mcg/m3 =
			1,02 (1,01 - 1,03)
			So difference in mortality
			0,02 (CI 0,01 to 0,03)
							Difference in lung cancer deaths					CI			First 500m			CI voor 500m
			PM2,5 delta RLF
			-2		0		0					0	0		0	0		0	0
			-1.75		0		0					0	0		0	0		0	0
			-1.5		25		-0.000104959					-5.24795e-05	-0.000157438		25	-0.000104959		-5.24795e-05	-0.000157438
			-1.25		244		-0.000853666					-0.000426833	-0.0012805		244	-0.000853666		-0.000426833	-0.0012805
			-1		1518		-0.00424874					-0.00212437	-0.00637311		1518	-0.00424874		-0.00212437	-0.00637311
			-0.75		3416		-0.0071708					-0.0035854	-0.0107562		3416	-0.0071708		-0.0035854	-0.0107562
			-0.5		13581		-0.019006					-0.00950298	-0.028509		13581	-0.019006		-0.00950298	-0.028509
			-0.25		97613		-0.0683024					-0.0341512	-0.102454		46925	-0.0328347		-0.0164173	-0.049252
			0		218280		0					0	0		29603	0		0	0
			0.25		11017		0.00770889					0.00385444	0.0115633		7041	0.00492677		0.00246339	0.00739016
			0.5		3219		0.00450484					0.00225242	0.00675726		3219	0.00450484		0.00225242	0.00675726
			0.75		1253		0.00263027					0.00131514	0.00394541		1253	0.00263027		0.00131514	0.00394541
			1		422		0.00118114					0.000590569	0.00177171		422	0.00118114		0.000590569	0.00177171
			1.25		538		0.00188226					0.000941132	0.0028234		538	0.00188226		0.000941132	0.0028234
			1.5		290		0.00121752					0.000608762	0.00182629		290	0.00121752		0.000608762	0.00182629
			1.75		96		0.000470216					0.000235108	0.000705324		96	0.000470216		0.000235108	0.000705324
			2		54		0.000302282					0	0.000453423		54	0.000302282		0.000151141	0.000453423
			Total population exposed		351566										108225	-0.0471035		-0.0235517	-0.0706552
			Number of lung cancer deaths in city without Ringland						Number of lung cancer deaths avoided			CI
			223.126						-0.0797891			-0.0400457	-0.119684
			Number of lung cancer deaths in first 1500 exposed meter buffer without Ringland
			34.296						Relative
			Number of lung cancer deaths in first 1500 exposed meter buffer WITH Ringland						0.000813008
			34.2163
Man/Total population (incl. F) rate Antwerp 2010
0.494548
Population Antwerp 2010		Men	Women		Population first 1500 meter		MEN	WOMEN
514887		254636	260251				173866	177700
ASR (standardized death rate) lung cancer Flanders
Male	67,9 / 100.000 men		0.000679
Female	19,3 / 100.000 women		0.000193
(Agentschap Zorg en Gezondheid)
In alles wordt er vanuit gegaan dat er alleen effect is binnen eerste 1500 meter. Dus aantal longkankerdoden is voor de stad, maar enkel binnen 'exposed population' binnen eerste 1500 meter is er effect van Ringland.
